# Supplementary material for: Knowledge and Practice of Foot Care among Patients with Diabetes Attending Diabetes Center, Saudi Arabia
Source: Healthcare (Basel). 2024 Jun 22;12(13):1244. doi: 10.3390/healthcare12131244 (PMC11240979; doi:10.3390/healthcare12131244)
Supplement: Supplementary file 1 [file healthcare-12-01244-s001.zip]

Archive with 1 entries (1 files):
- healthcare-3034975-supplementary.pdf
